# Supplementary material for: Circ_0088194 Promotes the Invasion and Migration of Rheumatoid Arthritis Fibroblast-Like Synoviocytes via the miR-766-3p/MMP2 Axis
Source: Front Immunol. 2021 Feb 22;12:628654. doi: 10.3389/fimmu.2021.628654 (PMC7937802; doi:10.3389/fimmu.2021.628654)
Supplement: Supplementary file 2 [file DataSheet_2.zip]

Archive with 1 entries (1 files):
- supplementary material.tif
